# Supplementary material for: Tissue-specific TCF4 triplet repeat instability revealed by optical genome mapping
Source: eBioMedicine. 2024 Sep 14;108:105328. doi: 10.1016/j.ebiom.2024.105328 (PMC11419830; doi:10.1016/j.ebiom.2024.105328)
Supplement: Raw CTG18.1 molecules [file mmc1.xlsx]

## Sheet: F35T
QryContigID	distance
12625195	11806
8176396	10798
5245955	11253
6619134	10403
10847859	10663
10037597	11218
10847975	10484
2365843	10868
2365774	11227
11595138	11024
1982266	20038
5541348	10600
5152713	23671
1772417	11047
11179261	22655
10749253	22543
10595298	10691
2655788	10781
6462923	24401
9029715	10454
8474749	11062
9529494	10708
10750682	11011
12810315	23777
3288849	10210
5154445	11107
10750966	10686
12006107	10539
12564783	24589
3562067	23823
1625314	24143
10548378	11215
9974492	11136
3146263	10908
4583617	10556
10314651	23902
6726274	10669
4021617	10788
3794619	10737
4055230	10692
11957927	22609
8178275	23626
12321306	10886
4512348	11043
8480376	10462
160037	10319
12814256	10790
686236	10449
10754739	10292
2371009	10045
3331768	10683
5679609	23291
6163494	10980
5622421	10790
441908	10968
2747265	10778
8317739	11127
5512759	11062
9530203	22358
3562239	10624
1451956	10981
9660797	27875
2416350	10948
6464513	25193
11277876	11033
5252689	11304
6289916	10815
10651902	24030
8631469	23704
4396207	22964
5216837	10447
8693369	10735
2978685	11266
7132459	11053
915530	10634
8814512	10520
4271570	10889
42501	10809
4119210	24061
5393157	10371
8426970	10863
10210546	23427
445259	10401
4404170	23954
8314485	24198
2976143	10706
6167913	23673
4192859	11570
350956	10683
6954872	10906
9926863	11134
6904704	10555
1309399	10763
4471658	10646
5884592	10600
3112513	10634
3329209	10233
11335303	11159
2901986	10547
5390835	11141
6363605	10974
2745681	23511
8537877	10378
1990160	10407
3292785	10824
685981	10425
3644264	23548
4089758	24138
4581091	10356
4708118	10687
5361535	24195
3560710	11129
9076994	23275
6462621	11217
4437444	10784
10266725	10778
6055977	11329
4022784	23282
5059562	10853
6779089	23635
5254872	23453
10416632	10749
9268217	10367
6324358	11108
8635322	10762
1982616	10739
7429542	10756
2792569	10584
5099053	10711
7018645	24191
9212885	10666
827769	23551
5655923	24040
766666	10749
4554629	10568
5710442	10539
4470733	24255
5252718	11135
10319345	10364
1625854	11235
4612492	10958
2744784	23611
5515967	10561
11130203	10479
13029324	10519
7713903	10828
8246520	10315
4230345	10945
3298534	24273
12675051	10681
983174	10696
403530	10452
3923805	10602
2985210	10368
4829081	23526
584261	10551
43926	10619
7016480	10317
4612335	10974
4082886	10832
4948179	10877
6109752	23051
6293679	10939
2840305	23812
5959687	10852
6132264	10661
1315748	23877
10425539	10726
10216501	11047
2983327	23945
863919	10167
7187088	22943
12567427	24963
354732	10968
5882625	10184
10478651	8836
4462672	10726
3251444	12012
2178032	10952
6469546	10882
7488141	10498
1088964	10605
5336979	24264
12171001	24543
8370439	10255
12958926	10646
6322000	11172
5891104	24044
2584781	23834
2833619	10835
2208029	24074
12057980	10178
10660199	24105
10553923	10561
3994456	23970
11496410	10814
1261053	10142
6060897	24194
5421673	10757
3772645	10766
3825928	10948
1412709	11117
4583877	23071
2506699	10505
5635144	10678
5021910	11648
920074	11082
1628002	23869
6364396	23404
12510811	23284
3568871	10564
2581665	10833
4612665	10908
1815944	11052
4714670	10680
8981588	10639
2215957	23396
1209169	10619
9218589	10978
6248774	10509
4644342	10862
5444975	25286
10546941	10744
401767	10215
1222718	17684
9982869	24152
6575560	23893
12569274	23897
8248305	10881
4368649	35770
285006	24353
8817742	11036
11236987	22978
11400339	25074
1777876	10996
3150976	10886
6053974	10668
11861200	10434
9594768	10611
12763027	25030
5844692	11107
3022588	10630
12566903	23699
3257111	24070
3684095	11135
2831021	10600
2912066	11015
6411008	10571
6777977	11637
13030628	10416

## Sheet: BL-1
QryContigID	distance
9080604	11269
8956662	11031
2266419	11077
1398320	10541
13409143	11122
9721502	10620
8410401	10887
10121342	9734
681093	11385
6206312	10661
13901960	10881
11579703	10961
9368122	10706
3781957	10499
8803546	11074
2365043	11215
11048480	10573
3848892	12460
2732908	10732
6955094	10643
13801014	10701
12402391	10283
8842463	11678
8270914	10725
6357511	10421
8236119	10543
3781346	10994
425641	11374
344253	10334
4111946	11114
7319925	10817
9429526	11365
6149358	10988
2905815	10815
6149355	11003
5148400	10765
11470254	10378
8120209	10823
5387379	10518
1595848	10574
9927330	10392
12602162	11320
8730174	11408
3781414	11031
8411452	11209
8776754	10648
10317995	10383
181420	10916
5877157	11401
13503818	10674
3450295	10919
1995270	10414
8319784	10722
2111593	10989
2366400	10103
8843690	10714
5984973	10615
4176323	10920
3566067	11310
4000056	11465
13699443	10301
9724673	10852
8527566	10982
8240615	11420
2193840	10876
11471944	11165
4115901	10813
7928738	11016
4055342	10975
5662341	11068
6724750	10953
12292586	10704
9043088	10846
12504545	10717
4172041	10756
5546962	10496
11883777	11041
349457	10736
12604110	10879
9370884	10743
12598931	10213
6857181	10268
7139563	11052
1801040	10572
275928	11332
8533032	11093
7729158	11183
5039694	10808
14204619	11095
8527020	11248
7728052	10613
9431847	11396
3996161	10640
3285040	11002
9259193	11106
7634683	11151
7010738	10544
3368692	11144
425982	10828
4503669	11149
8966925	10683
4450433	10038
2630539	10901
10955857	10895
6824127	10031
9256017	10222
6264073	10210
183065	10598
3852413	10810
2113196	10576
7576859	10532
7930316	11260
8843309	10922
8025108	10868
7537860	11121
12697977	11217
6857043	10948
5838768	10780
6957947	10636
3376649	11130
13914223	10679
1321825	10483
5828285	10700
6826885	10846
2199290	10771
3790776	10941
4451610	10850
14209492	10769
3363	10681
4986445	10901
9370042	10959
8456312	10701
3726395	10709
10528772	10551
12298972	10585
1055975	10790
5211798	10529
4110619	9787
9150889	10831
7856556	10447
4373935	11006
8271705	10999
10848764	10936
12290540	10488
3650576	10744
7329546	10747
7901181	10778
5671321	10913
9298789	11230
1226289	10751
12406799	10754
274826	11137
7805507	10958
3926951	10950
5035795	10879
9834859	10855
7142956	10595
13911642	10663
1406076	11280
4934308	10729
5153831	10414
9398512	10324
7805036	10936
83245	10571
7092870	10888
7809045	10670
8597807	10332
5828752	10718
89985	10083
8573313	10458
7586417	10515
1405645	10247
4682510	10618
11688158	10781
3639435	10617
5041225	10958
12801685	11015
7773105	10829
6516591	10676
14202645	10306
2547271	10898
5876259	11254
13600924	11125
515006	10422
6919383	10644
7230737	10080
7330123	11340
8204977	11430
8032698	10280
4747273	10586
4563427	10565
5720066	11031
12700261	10847
3997074	10665
3851154	10710
346363	10945
7219894	10654
8319720	11158
7416413	10836
10222639	11068
12403717	10533
5880594	11333
13698038	11381
5209015	11059
7412183	10823
7018163	10484
7735595	10618
9008148	11036
4063523	10746
2201948	11803
11682267	9868
9252048	11289
6964144	10487
13698804	10643
11992494	11031
12195829	10732
12908934	10688
1890194	10519
5106137	10999
5841086	10507
8963642	10914
6781138	11012
4261010	10947
4316223	10951
5038309	10026
3204816	11208
6682361	10637
13606989	10100
3450746	10901
5604560	10546
11881310	10611
9329093	10892
7770744	10806
190481	11571
6578358	10364
13326399	10354
2978696	10814
1723864	10726
6721379	10728
6907826	10748
10431692	10539
6367185	10424
6522861	11236
2770	10812
3569922	10477
8647975	11242
8526140	10902
8130430	10911
6527069	10536
2906849	10360
5041011	10540
13318251	10807
7982349	10655
7588289	10641
9533005	11034
5271	10983
9294909	10924
3049042	10718
8600710	10936
2367246	11117
13213794	11190
8554	11029
1405804	11044
3204877	10808
11696295	10579
2844667	11575
2366640	10463
10528153	10220
8131721	10879
4814117	10582
3213141	10714
14222211	11368
194145	10778
3649173	10870
2552244	10884
10849293	10743
12906900	10405
10332602	10989
11892319	10459
4514008	10946
4383522	10846
6632067	10697
13009122	10839
8272453	11246
2271510	10730
6567166	10906
6817179	10872
8087896	10832
9407583	10736
5229077	11065
11698456	10528
5405127	11152
3151038	10687
7421672	10707
7734526	10420
10326882	10551
9294470	10772
5445567	10806
7540625	10757
13908055	10483
14112190	10963
12600728	10457
4443180	10595
5331487	10690
3157533	11522
780318	11179
10757066	10746
8784753	10662
7329031	10904
8653338	10903
3514535	11237
8777363	10806
10947437	10416
7180168	10435
8466906	9688
5657672	10818
4569573	11337
2372942	10412
2970050	10789
4874893	10802
4622616	10375
5935822	10994
4572521	11914
5943852	10858
10133992	10775
3646786	10960
8776984	10552
8805498	10845
12896479	10474
9289677	11331
10135221	10685
4113965	11040
5602840	10580
2000069	10969
6968331	10992
7274257	10108
2742383	11339
3385306	10915
7375526	10641
273601	10905
12613608	10785
1069557	11140
7064814	10572
11798483	10689
7141424	10653
1403505	10567
5333970	10847
4246291	11090
14123693	11622
188562	10301
6919312	10702
4761162	10251
5943240	10643
1324058	11153
2972904	11039
8882737	10909
13416415	10747
9003815	10751
13221278	11514
13122554	10919
2976439	10841
4810838	11260
11158234	10699
6779102	11058
13808610	10539
5213205	10982
1050021	10950
12912457	10724
9942184	10754
12093715	10851
2207004	10776
682759	11594
6109328	11016
1601987	11087
6730245	10980
14117919	10992
11987438	11174
509174	10877
5150478	11037
1715822	10534
13130394	10941
3584435	10957
2277192	10599
1599072	11320
4928245	11017
10433866	10362
8889672	11082
9008505	10829
8699144	10267
10043585	10566
13609591	10769
11478493	10884
14116732	10747
5665245	10629
9327719	11074
347107	10883
9291963	10739
9736074	10874
2977799	10704
3374782	10578
5988352	10425
10639856	10835
1398784	11646
2266975	10792
1890134	10537
2906407	10417
7141516	10567
1132597	10545
6166472	10614
86058	10962
9942938	11021
4633041	10295
13618219	10955
6914455	10623
2276239	10907
8320236	11410
2128280	10911
4187784	10840
10212585	10576
13911651	10733
7271572	11082
2366587	10013
4371616	10777
10335047	10663
4759437	10545
770702	10377
8327918	10837
4116158	9836
4442866	11046
1815988	11121
10864080	10444
4515434	11237
2835276	10851
2553566	10799
8375762	11433
5346637	11076
8916786	10580
11060827	10179

## Sheet: CEC-1
QryContigID	distance
10692213	9954
11729698	10065
18375521	10067
18231453	10147
11762377	10188
5346016	10199
18860561	10216
716191	10241
5074538	10243
19240452	10246
21076427	10246
7531912	10247
20548874	10272
12275362	10295
2589522	10345
13925388	10365
14717554	10380
8842524	10399
6078295	10400
4143289	10401
1016004	10402
4717822	10413
7055099	10413
5907889	10418
5074142	10433
16572071	10435
11890501	10438
2319649	10439
12465893	10446
21191591	10451
7439599	10458
14478263	10466
8699148	10468
564415	10477
3780998	10491
19860921	10515
11467639	10519
8742392	10524
4433873	10539
2453288	10540
20309892	10549
4144805	10551
13560546	10554
7376703	10554
15097236	10557
8442006	10558
1683502	10562
16065120	10564
5014425	10564
13221903	10571
3241997	10573
12549476	10578
6897664	10578
19038664	10578
19272884	10584
13612228	10589
20435235	10596
19064136	10596
20029889	10597
10026301	10598
1473106	10602
6578759	10605
11103077	10609
10509565	10611
65954	10617
11502497	10622
7801878	10625
1544507	10625
20309496	10626
17478636	10626
7163175	10633
10783865	10637
18030022	10641
1479965	10642
16731519	10645
16703915	10649
14064180	10649
15591420	10651
13113551	10652
19464775	10659
6416848	10659
9396495	10664
10078301	10666
16732328	10667
8703428	10667
2669276	10667
3608365	10668
3431149	10668
15804661	10670
4887116	10676
11424402	10676
20685696	10676
8439234	10678
9745229	10685
9690265	10686
5007223	10686
19343411	10687
3846946	10688
514419	10689
21207245	10692
20813161	10701
5903768	10707
4671069	10709
18991880	10716
17365545	10719
18593658	10724
877548	10727
4781508	10727
20125116	10731
2388104	10734
2726697	10735
1084513	10736
3241850	10737
15362420	10739
5577854	10744
2865947	10744
20514752	10748
1088793	10749
10460530	10753
7007522	10755
10273264	10757
18255244	10759
8842847	10768
12013278	10769
10221414	10772
14108717	10772
3896327	10775
1551316	10776
5527703	10778
1169971	10785
21136716	10786
9253484	10792
4148799	10794
13380075	10795
5737706	10796
5523524	10798
11700995	10801
13027497	10802
18611213	10804
3117610	10805
8482683	10808
14480755	10808
11540111	10809
1971208	10814
9940339	10815
5629697	10816
16675373	10817
19041701	10817
10831210	10825
6734217	10826
19635551	10828
11539199	10833
12327859	10836
4949903	10840
13838336	10842
11021156	10843
17790327	10845
6416014	10851
13034002	10852
16142880	10856
2782086	10858
11538629	10861
17141497	10861
16934528	10864
14064106	10868
10967647	10870
8591715	10872
7532046	10888
8439290	10888
19901456	10900
17327855	10901
303783	10902
11762781	10904
2240744	10905
8742420	10910
6410113	10921
4555378	10927
9546107	10928
14586808	10929
19900348	10941
20375993	10943
17141289	10951
4951139	10952
13996730	10955
8285039	10957
6513246	10975
2984380	10982
5623866	10984
10509475	11003
21190312	11007
3725716	11017
11582955	11030
4554069	11033
19178615	11061
10881607	11064
9978355	11073
10739425	11093
257792	11093
4016747	11099
9743658	11121
6622272	11122
18055163	11132
14648513	11132
10033339	11133
5407040	11142
13342761	11174
6133689	11191
2861453	11197
4951113	11201
3894101	11310
16820548	11484
2312689	11659
19951659	18657
8382056	18877
18083078	19516
13034460	22397
4618102	22498
20565986	22790
4956440	22918
10595499	23056
16438225	23239
5914510	23249
11199638	23310
384065	23329
21110653	23406
11969529	23453
3617257	23471
9394221	23543
20627542	23548
15518473	23575
476693	23604
10739861	23617
11615698	23637
4024026	23718
15096456	23815
15952564	23826
17944959	23847
2456254	23870
2325615	23879
5183378	23925
17397740	23986
2238527	24544
9744568	24947
4783163	25145
1678314	25153
2444315	25193
6070340	25301
20647970	25412
17067529	25476
616627	25581
20241546	25666
11383238	25805
6945102	26903
6735778	28389

## Sheet: BL-2
QryContigID	distance
19249891	10612
29482208	11250
22715244	10538
1378351	10907
1029128	10655
20548144	10529
26226544	10915
27634397	10730
3599175	10700
24086364	11212
22091825	10763
2140948	10939
8000332	10481
13535841	10659
3674732	10519
26570202	11020
286192	10739
2467381	10696
1938354	10797
20049027	11248
29483796	10576
3565074	10430
14071879	10641
287337	10675
8227483	11140
6620439	10873
7188733	10373
25281306	11024
28772825	11059
25731582	10979
23004355	11019
18794133	10997
6199533	10841
28423938	10611
953127	10880
7272928	10889
27271128	11012
29307442	10472
30049083	10942
28511541	11033
2055313	10613
6277800	10825
21198002	10936
25640670	10747
17518377	10057
17167154	11218
899863	10763
10487813	11024
26385052	10429
19542604	10911
2515047	10714
1478233	11016
22094076	10812
23391138	10617
24925220	10682
3452054	10519
10196491	11053
19423600	10788
2814393	10896
15904851	10671
1225772	10545
2055106	11147
767245	10640
11814110	10565
27689939	10473
16083537	10975
1662189	10763
6458983	10812
30088276	11270
11611575	10691
28775010	10670
29832730	10678
16689533	10459
18507352	10488
23824015	10374
9606258	11300
23823612	10936
20884351	10579
3134631	10780
15595195	10964
29873080	11329
29432114	10753
22149755	10952
22412553	10900
11886191	11201
25884706	10532
1109173	10765
29872664	11024
8919777	11189
16928980	10951
3136058	10123
2097950	10604
1716052	10585
22772102	10865
17515494	10736
9383519	10658
26849465	10873
20207154	10300
7188444	10731
10488025	10396
23771177	10646
7361465	11024
20153267	10286
18567557	10896
12791150	10763
25084066	10358
3723992	10831
12718450	10597
29527121	10375
28814217	10387
20265370	10574
21201675	11097
1993048	10649
13137430	10700
16445780	11051
22630775	11183
15167110	10952
250495	11007
25087614	10961
1433241	10574
14340668	11049
17104221	10888
20660474	10720
22578182	10671
9524107	10276
3804964	10836
25599240	10918
2607886	10436
18966962	10754
17754980	10776
1792672	10363
23941055	10968
28466622	10938
4794414	11153
20937338	10667
15166065	10946
21031099	10965
20718037	11085
15166453	10588
20385733	11211
453702	10857
14530506	10655
9240803	10723
14606381	10632
21038438	10615
707167	10818
9528450	10972
13748938	10497
18570787	10822
19031504	10703
24036004	9418
2809332	10885
25284828	11007
5702005	10593
2098422	10904
352202	10658
2680806	10779
16271420	11031
20941569	11256
23222868	10702
11056449	11350
21368516	10592
2684458	10807
15667315	10732
27522137	11115
27783532	11773
26078387	10940
17925581	10911
2475132	10936
5875716	11249
3495977	10965
24925525	11083
14003159	10440
702939	11177
19650156	10636
2203561	10553
5531246	10244
5957731	10800
9902035	10418
25788573	10479
2432314	10526
2938624	11200
24784324	11164
14212890	10646
2568919	10855
13407978	10880
4558953	11196
15844955	10524
27277143	10899
19088819	11524
23601923	11050
22253598	10317
17457509	11156
12996553	10916
21142890	10666
20383747	10732
11548083	10746
13466495	10735
200675	10673
15108895	10903
8630918	10943
11477651	10256
25194026	11160
17922549	11604
11613596	10973
3221297	10785
27785356	10400
24784596	10964
13537344	10535
17285664	11074
3258665	10820
25599184	10592
24987509	9911
16275684	10392
20387702	10441
28865611	10932
19147782	10967
24616593	10373
1431310	10694
6363202	11205
22887764	10916
897448	10747
1168924	11121
27275260	10545
17457503	10693
19822483	11515
25337160	10566
5792166	10536
15530468	10736
17284389	10730
14413225	11112
24203558	10927
6369382	10958
15534325	10360
11889217	11032
847768	10780
3221226	10452
11958628	11049
27373860	10842
25280246	10927
904925	10584
24985108	11184
9691933	10477
14341080	10845
25197137	10571
2056606	11055
27271553	10253
1671339	11096
3915423	10966
18219460	10465
10357269	10601
28164595	10515
18794799	10230
25849039	10803
18041721	10759
21507258	10622
6203115	10344
8073301	10647
1941178	10619
1031970	10696
28215119	10705
22153893	10618
5379923	10913
29965094	11373
10996978	10968
17635947	10674
26720358	10783
29782032	11106
12309070	10877
1620336	10637
15475780	11117
19307687	10813
899854	10588
29572120	10602
28677186	11023
3219973	10563
2647006	10609
26724864	10706
20103700	10526
13681391	9941
16691595	10470
26335203	11015
28372830	10771
14666099	11096
3458375	10743
23391533	10689
26671149	10534
24509379	10892
11960907	10467
8548516	10913
2254204	10735
14142663	10886
3224673	10606
17106230	11064
4391175	10731
20827944	10544
9840040	9905
17455255	10877
6539009	10372
26285322	10691
20052405	10547
29264238	10698
453762	10636
28861003	10959
350696	11075
26517492	10952
3723552	11088
11476981	10803
8297291	11023
27278116	10617
4959071	10691
13807255	10461
22036996	10481
14537685	10643
21834408	10043
9005206	10997
14406389	10065
27191149	10664
27100177	10674
14406062	11302
17576572	11039
29218983	11025
11813259	10938
22354782	11292
23557557	10922
4307165	10534
13876410	10669
24781917	10318

## Sheet: CEC-2
QryContigID	distance
1352966	23081
1305127	10709
12482200	10510
12112519	10809
10600825	10814
4423228	27480
590914	11229
10538436	11946
354732	10963
8981656	11397
5423010	11158
13077080	24314
12539478	27700
4510577	10811
5424763	10612
7667858	10774
6080428	11234
9873504	10846
39197	10800
1378206	11086
11558882	10873
136776	10773
4082203	10783
7971076	10802
7817675	10620
9466613	10793
6884139	23514
11054366	22664
38937	12029
10270222	10467
1067446	11134
243919	10574
5839821	11021
8416202	10792
3150903	10888
10799286	10797
5676682	10652
8127734	10773
8916401	29012
4509595	10720
5423737	10672
7198053	10462
10208906	9438
4677564	10498
12542261	11042
1123735	18395
6329043	11445
168459	10703
3489790	11074
402509	28572
8779300	27176
503180	10828
449680	10618
8043739	10934
4852912	10712
956349	9965
4941956	10974
1585000	10867
1831012	29934
11432375	10780
1279282	11106
3586664	18649
9401576	10290
10925631	10532
1793063	10764
6719977	10551
3401936	10597
9196024	10832
1014396	10829
6970368	11058
11315113	10742
4269231	10746
12606415	11121
763864	10371
1380255	25833
3403678	10982
9403099	10794
9121806	11013
1947462	10729
13151735	10977
13200228	10899
7131026	26579
9060460	10624
7824004	24516
6167537	11304
9474655	10851
10797744	28102
8847441	10700
10672111	27377
8710696	18681
5349636	27335
5847642	10736
2329391	11069
6332881	22951
2985645	10493
2991359	12729
2731574	27036
13546338	10507
792826	10702
624133	10844
11620264	10547
4080870	10703
7056708	10498
1500432	10567
2986432	10372
11929867	10319
4675156	10821
11069459	10805
12124657	29933
5599348	23268
3923080	10975
13553684	18906
9192202	10763
12901053	10881
11435808	10867
1254044	10440
6405496	27611
4168647	10567
12856886	10804
1180292	10720
12248939	10738
3997958	10753
7983730	10743
11192847	11081
5354543	10726
2486878	10825
6082940	11455
10081792	10845
6254303	10832
13617418	10659
1039090	30038
5677344	10815
12781743	10609
2408043	10719
2326757	10797
7126177	10708
8848407	10827
2129824	10822
12360667	11064
3591752	10609
5107099	10961
12900019	10984
5919414	11122
11007250	27876
4857929	10928
13090285	19842
596906	9971
4762379	21659
5263284	10742
7831759	11457
559559	10974
3996146	10759
9191851	10674
12369829	11304
10868141	10804
3329546	10671
7197709	10623
1949121	10356
7043651	10658
8717844	10732
11813632	10854
9057473	11068
1070141	10896
1231190	10977
5263283	10501
1425443	10552
4611880	10311
1186680	10864
1187101	10594
13320947	10779
6406251	11296
3756226	10550
13143118	10497
7678082	10794
3996012	10738
8421311	10832
1432919	27964
2824243	10894
2151033	27912
13373729	10688
553722	10220
8987279	11191
39554	26384
3150206	10527
10489323	11012
4852938	10719
8863712	30044
8995950	10637
8357903	27504
4178461	10328
1892456	10765
7523327	10815
2486390	10784
8356712	10648
1360347	10869
2402372	10907
7972981	10769
3150191	27816
11702665	10199
870920	20246
4602571	11004
1731240	10762
3075934	10647
507504	11295
11504080	10596
7822200	10438
6326380	10932
9201855	16890
456899	10459
4863323	10884
13678451	10456
3148018	10829
141182	23465
11518834	10826
9267901	10661
9602037	10804
11750307	10805
9824003	27723
703407	10496
4097391	10823
13204838	10550
9333284	10801
9609196	10958
4422808	28463
10486605	10708
3997621	10840
10157664	15669
6570992	10620
8420188	10944
12669742	10618
176604	10732
10026747	19539
4440357	10744
1379983	10588
11065605	10568
12606412	10085
1333610	10703
92265	10873
293587	10549
9607169	28114
3066970	30369
8343366	10578
5429611	10164
5512225	11184
250716	10378
630588	27676
12422928	11492
5692314	10445
13433612	10828
1526297	10125
1893674	10623

## Sheet: BL-3
QryContigID	distance
6856712	10324
5417278	10830
4456966	10725
11152735	10756
4101239	10936
8624746	9920
6484146	10837
4732707	10755
1795119	10892
8786013	11130
6039100	10590
2813592	10637
4531177	11480
1979062	10660
7178119	10250
6581127	10723
541982	10886
1137968	10345
4863796	11156
1849988	11144
7764215	10901
1495633	10770
5540424	11271
8923613	11122
3240177	10572
1611186	11122
2235753	10793
1861014	10484
3834406	10694
3189839	11356
1837225	10525
825659	10506
5238935	10841
5259130	10803
10138605	10987
1658991	10733
2847904	11140
1580021	10554
1783018	11153
8696288	11019
7906700	9800
4101041	10676
1782861	10175
9210333	10949
8325219	10922
2236144	11119
6123824	11041
540504	11083
1426975	10983
2207905	10670
2262446	10594
681277	10685
10543680	10604
1387077	10825
8019565	10516
10708679	10895
434403	10933
9117130	11044
4225657	10937
2140481	11546
4961571	10651
590459	10968
1935138	10748
8073341	11033
8963994	10792
4159071	10679
9246807	11230
4891286	10471
1244640	10673
369453	10950
2968958	10923
10219640	10718
8211061	11090
774842	10633
46563	11234
1613690	10451
1747351	10656
5615288	10902
7036525	10953
2698668	10864
3356910	10640
4188302	11031
2265747	10293
4590167	11069
1427507	11107
4373483	10550
3868180	10844
4981522	10907
10624353	10918
311224	10518
3331479	10871
4459348	10708
9244837	10706
82116	11540
4894539	10701
900023	10760
7676728	10478
3696186	10662
7732633	10814
9610134	11291
1447987	10938
5365753	10518
7676684	11239
5852880	10767
8838375	11050
3571464	10634
6002347	10921
3269745	10573
3085626	10672
9645913	10517
2999444	10911
5051869	10471
10542594	10978
1978617	11029
182187	10666
3696990	11345
44281	10278
8549792	10349
9767685	11171
8923353	10685
10329466	10961
9812977	10692
5012060	10156
6671623	10646
7421319	11184
8072141	11188
5479441	10912
10383183	11233
2520312	10882
6984698	11195
1785371	10734
591067	10779
1644096	10680
11191969	10918
1913054	10596
11073858	11203
11070729	10652
9645708	10450
3460251	10768
4457028	11111
7906263	11068
4897400	10433
5451066	10465
6007246	11104
2004120	10765
3784307	10913
1346065	10794
4411954	10903
1393331	10855
1795274	11222
2726714	10721
5526044	10877
796185	10443
885810	10948
997990	10793
7645399	10628
946983	10919
3190027	10928
2548755	10970
4590882	11177
5014898	11594
882150	10891
960069	10742
646031	10856
3576928	10909
5616045	10337
3926591	11198
6767435	10945
1864690	10656
3573394	11410
9818240	10796
7768235	10754
7524355	11124
1744025	10941
4258866	10875
4183502	11615
1529250	10759
9683356	10222
3091078	10690
2974486	10210
7477149	11208
577875	10766
864794	10954
10835981	11104
1512323	11113
1728315	11294
313545	10129
9492330	10247
2144662	10868
10188524	10435
9119690	10459
3270328	10955
710328	11041
2522823	10589
1957531	10084
11153166	10967
2766573	10557
4383274	11129
3814000	10525
2243439	11025
5452074	10882
5264498	10572
996395	10455
8966340	10543
3270537	10914
8549172	10917
6255098	11144
10520972	10696
1069687	11235
6217749	10321
2293304	11300
215888	10382
2548188	11016
8551060	10402
10582502	10978
824646	11956
1276319	10750
4961973	11018
232613	10625
1562854	10395
2793965	11126
5174526	10811
4230508	10659
1405390	10847
7471222	11007
7080262	10822
6339600	10660
1027012	11112
338057	10928
1693589	11425
3087715	10888
6385669	10962
824217	11057
11037316	10534
9217792	11281
3573377	10768
8361766	10525
6332147	10949
10793322	10655
5019310	10989
9822216	11063
10545847	10159
4533047	10421
2735272	11265
6585844	10758
3091385	11231
4618124	10781
5329716	10510
10329225	10387
5360901	11159
6711239	10892
8247268	10886
3357567	11072
2430444	10902
4260919	10538
7178589	10225
7420470	10974
2282065	10948
3668135	11143
3893302	10984
4104560	10530
4261366	11247
5237312	10819
1099728	11181
5444139	9798
4190955	10874
4706290	11017
2356833	10512
6439632	10853
6814554	10756
2814281	9537
5644654	11285
9209204	11251
6675899	10582
5522717	10729
6208697	10909
1472952	11368
9643540	10394
10002440	10467
608351	10740
215414	11055
1795035	11356
7423524	10560
1363765	10785
8028963	10875
860117	10363
3666597	10732
10428113	10891
3008720	10557
5142980	10938
4185224	10425
7334087	10989
8845444	11092
2969808	11247
6704581	11075
4457629	10680
10554870	10835
314932	11050
7876868	9909
2794102	10941
81346	11139
8705947	10213
1105545	10878
547474	9789
2435393	10549
8631969	10850
4076582	10815
4739616	10869
2362322	9651
499845	10215
5580504	10942
4267315	11817
497190	10612
341190	10593
6620980	10579
6006919	10412
9249437	10860
2972103	11033
391991	11018
6490295	10943
905393	10902
1485496	10647
7949411	11208
1719330	10711
4001544	11116
3996551	11284
10096232	10959
6763424	11120
10946081	10924
10388863	10743
11193911	10366
8969864	11026
10149618	10913
10473138	10729
1945848	10918
7612903	10880
10426010	10652
7870543	10611
6124117	10498
1168011	10936
3739079	11092
8118013	10884
2733017	10724
5327115	11335
158579	10943
1348072	11032
9409456	10519
2700443	10401
7907098	10952
6004744	10797
1246827	10590
3387085	10114
8924522	10766
9352700	10945
1621510	10968
5291286	10722
6707118	11009
9212323	10405
8118380	10914
9330473	11142
1090395	10708
3119668	10983
5895162	10255
3781808	10986
1408555	11060
2393409	10851
3969653	11076
6450732	10415
779226	11033
2585225	10298
8895153	10751
9770956	10149

## Sheet: CEC-3
QryContigID	distance
6596955	11185
8889714	10171
4870548	10675
2972127	10803
748353	11049
3927138	13243
9471846	13249
10925928	10667
4870534	13522
604479	11022
1028054	11153
6200178	10761
5540246	10680
2897410	10867
8439247	11581
9913794	10680
3314657	11384
11733236	13480
2498628	11016
1282370	10811
2704506	10852
10231160	26773
735760	10587
862474	11525
2900322	25543
8111757	10898
9145680	10763
11422808	10651
1077983	11293
5203218	11002
11175233	10936
370405	10808
2838490	10782
11980025	10882
1225524	10609
6797823	11218
5874384	10554
7456817	10861
1819007	10445
3790655	10783
1106849	11109
1420711	27919
9022929	10897
1119697	25784
5743082	10460
5811162	10800
5139276	26056
3114193	10815
5475537	10667
6472192	28258
11358912	11043
2231456	11054
7780419	10970
11547553	10950
990789	11706
9153023	10582
149107	26480
7852001	22315
11671054	10471
11238744	11008
3514099	10539
1691686	25751
6929439	25929
8695731	11074
3935197	22969
10554217	10775
1227430	10209
1495753	10653
6607141	11499
214022	10951
10115051	25987
1109468	10936
3049214	26162
11926754	10660
10113828	10309
3251324	10980
7461115	10934
1964518	25970
1485422	11055
4467216	10987
760710	11316
10674355	9788
12041288	10655
6667483	11007
6208202	10748
6735225	25024
3086	10780
10613207	10513
4878810	10663
10555138	11221
2778353	10951
7062580	4736
1062225	10823
5879556	10928
11239220	10740
7536161	10882
1625428	22115
6661575	30240
3518528	10925
5952800	11232
2902556	11210
1284927	37735
2635393	10662
1765921	11080
4879808	10389
3522354	10893
2032822	25418
1962052	10381
2852772	10944
5952390	10963
11307602	10796
11430058	13518
3937899	10883
46	10664
4613675	10828
9157295	10755
261239	10433
10296362	10859
8186231	10768
9030267	10793
6533115	10734
10867394	10814
9852653	10834
3247551	26116
11853795	10850
1634696	13437
4946385	10937
3728521	10082
6199981	10859
4951930	11150
175015	10752
10806437	10844
2036706	10749
11429165	10394
497191	11074
2359713	10754
11005092	10595
4411871	10998
6607163	10547
10746138	10598
7256397	10708
5597870	10625
1106221	26373
9993593	11187
1140576	11169
6876786	10890
9609848	10989
10671719	10969
3584475	25409
8047069	10950
1372119	10955
5342449	10839
3934565	22923
5409201	10686
11175033	11522
5471448	25904
11423855	10776
11565344	11179
4533618	10885
10798129	11151
5872773	11023
10365073	10768
1698661	25604
10557122	10134
5422485	10733
486069	25828
7400609	10589
2840992	10924
2440920	10829
8236119	10925
6473153	11133
7326907	10754
7665461	10519
9605654	10344
6206289	28306
748646	11058
10290411	25871
1060662	19943
2501326	10617
7391912	10838
3190144	10616
4275168	11298
2162175	10942
1165906	11010
7854870	10749
1151821	10935
8246095	10859
4877529	24501
1244560	25939
5821570	10608
11242831	10660
3389404	10876
12046605	11172
2568447	25970
313726	10586
7403051	27753
8900734	24784
10686190	11099
10866539	10928
3516889	11263
6530128	10359
8237997	10723
239991	10447
3383240	10784
11375674	10575
2989196	10911
4816458	10834
7531899	10600
4330724	10689
4213611	25502
3455398	25719
11742703	10770
10550690	10920
9799290	11470
10303218	11114
9086191	10841
7076028	26188
9867635	10744
7922887	10868
1887628	11106
2170257	25702
8117968	11094
924189	10533
9483582	11495
845894	10782
4058829	10564
11866556	10813
5419339	10721
11183475	26092
8382408	11022
862809	11120
9476721	10655
10300197	11082
7927329	10709
5737426	10710
9100630	25898
7714137	11208
5136654	30647
4278689	25876
8321641	10491
9160710	11653
3110999	10825
3530939	25638
7454359	10804
8373949	10948

## Sheet: BL-4
QryContigID	distance
5290289	9530
5963651	9797
8754791	9966
1785699	10137
6795548	10167
9900968	10187
769719	10207
3075050	10208
9748198	10249
1318866	10275
3870853	10298
4235948	10302
1061831	10305
1200547	10321
4594863	10324
5554324	10340
580909	10351
5598953	10357
8436731	10384
9290970	10394
7399639	10397
2675652	10403
518634	10403
667681	10421
517312	10422
953575	10430
7424874	10437
1134908	10472
6026973	10474
8309600	10487
4234483	10488
8238312	10488
928604	10491
6357589	10493
3245319	10494
1098404	10500
3467092	10502
8701058	10513
2138068	10514
9721657	10522
1312585	10524
2016595	10528
664621	10531
7007854	10555
9010850	10558
1474335	10561
3670096	10563
2316766	10566
1290707	10566
5407136	10567
9008505	10573
6319348	10574
7005322	10577
5597058	10577
1881928	10578
6434052	10578
3466846	10584
6976705	10587
543535	10591
2419170	10595
4760795	10597
5402008	10602
3161746	10603
8114830	10603
2451053	10606
637580	10611
2097120	10614
3580560	10615
6319495	10616
8640068	10617
9747679	10625
1787772	10625
4081720	10626
9507335	10632
8501663	10633
9076145	10635
9267942	10636
8184333	10638
8635711	10640
5377151	10642
9875260	10648
4634819	10650
2318083	10651
9604421	10655
9290604	10656
2808909	10656
1527104	10667
882416	10668
1624011	10668
9510704	10669
8921249	10669
8668203	10670
4150941	10675
2493785	10675
1435204	10677
5135754	10678
6795765	10679
81654	10679
1831460	10682
1210612	10682
6027808	10683
6731987	10685
9870324	10685
9172122	10688
9605902	10690
8506116	10696
6282928	10697
8665092	10700
4875923	10700
9012266	10701
8762809	10701
7462449	10702
5373440	10704
8890337	10705
5290888	10709
2684232	10712
4035788	10713
2678411	10716
4122712	10718
4824765	10725
9416743	10725
3582297	10725
5172353	10728
4235824	10731
4559250	10731
2147409	10731
4443381	10732
3663522	10735
9358059	10737
3954979	10740
5252103	10743
7911071	10743
396533	10744
753944	10751
691885	10757
7602618	10758
5260367	10760
8823123	10761
5779739	10767
3490289	10768
3247481	10769
9698197	10769
3961850	10776
6401673	10778
7767517	10781
9042777	10781
5963717	10782
8530916	10785
1961896	10789
8528713	10789
2365972	10791
5375898	10791
768090	10793
2852590	10795
1356541	10796
5523102	10796
9359323	10798
758774	10799
6320492	10799
1394848	10801
5487107	10801
1111982	10804
4633775	10806
8217664	10806
2894753	10806
468035	10807
2730835	10807
2894342	10809
2990610	10816
5696711	10817
7458197	10821
9039770	10828
2944807	10828
460304	10829
2449734	10831
2238888	10832
8917009	10835
4277589	10836
7220975	10836
8667206	10836
5671344	10836
983259	10838
350794	10838
6177954	10839
3423394	10840
4364408	10841
519164	10841
899868	10841
8210256	10842
6220195	10842
7944313	10842
7573252	10842
702129	10842
1747729	10845
1532344	10846
7292174	10848
1148147	10849
9745626	10850
8273594	10852
3369548	10855
9640634	10855
8956313	10856
663234	10859
3535155	10860
2851437	10861
785134	10863
757665	10865
3031607	10866
636084	10867
8268844	10867
5255135	10867
5436052	10870
1434074	10873
2678156	10875
5963716	10880
1918807	10882
5442312	10885
3120719	10887
274444	10890
6572915	10895
5182548	10896
5965720	10897
2804700	10899
399246	10900
823652	10905
869068	10906
8218357	10910
723334	10910
5670775	10911
9174967	10912
558342	10913
1616794	10923
5964716	10925
189005	10926
5820396	10929
7540912	10931
5850601	10932
843145	10933
7013028	10934
618926	10935
1362643	10937
4082655	10938
1302775	10939
6859205	10944
576417	10948
8212579	10949
825826	10953
7322218	10953
215342	10956
1395082	10958
2056953	10959
881581	10961
4551957	10961
4717271	10961
7080506	10963
9697375	10965
4519171	10965
4329925	10967
4784585	10969
5630676	10970
546068	10977
7361508	10978
5589768	10979
1475040	10980
5891038	10985
706073	10986
826853	10988
6757823	10990
374352	10991
6288712	10994
9390099	10995
2144515	10997
882849	11000
4554721	11002
7263182	11006
8789785	11006
7533425	11008
770321	11012
9774823	11012
1960935	11013
5219619	11020
4036529	11020
489378	11024
9481108	11027
4470593	11030
9238834	11031
7768235	11037
150307	11037
4322329	11037
7359559	11039
2941619	11041
3794528	11041
990547	11044
2678247	11048
7569913	11050
4827136	11052
9658518	11053
9839803	11054
3876205	11054
7115173	11056
1297317	11060
1962105	11061
6029491	11068
1092152	11070
1242176	11072
9747553	11074
6109627	11075
7673182	11079
2279939	11084
8892873	11089
5697033	11089
8040158	11096
1572223	11096
5517715	11098
981576	11101
4045616	11103
4441920	11104
6467604	11112
5331280	11112
7013487	11117
3160030	11120
9481127	11121
4551740	11122
9394030	11123
2538279	11125
4033603	11128
2419331	11135
1828485	11137
3872911	11141
4946580	11142
8147841	11145
8763542	11151
5852406	11158
1034432	11160
9358651	11163
2806628	11164
6574098	11169
1962999	11181
8790121	11181
767926	11187
602522	11205
1258744	11208
5736724	11211
85925	11214
1041490	11222
1704596	11223
8307397	11239
219224	11241
5290024	11253
5773492	11273
2851722	11278
2983678	11282
1001744	11287
1070650	11303
5517430	11329
2677127	11344
6509530	11361
5698044	11369
3423377	11371
5852621	11410
2059049	11436
1389767	11441
3704280	11559
2065852	11576
2097974	11644

## Sheet: CEC-4
QryContigID	distance
12126121	9573
11725599	9906
13645191	10023
20592024	10071
2669975	10176
11477315	10242
2595900	10252
12357464	10259
4518566	10264
1243376	10292
1691657	10321
10755020	10323
7238168	10332
14075909	10360
11325613	10370
2743350	10373
14654466	10381
20113722	10384
21029621	10388
14569309	10392
19922880	10395
3791721	10416
16764768	10416
13298772	10417
15684654	10428
137257	10442
8035319	10453
16005149	10477
6282032	10478
12168652	10489
1383260	10502
1455942	10508
10547670	10529
16893541	10540
7980542	10540
20641703	10542
12025703	10549
9243244	10560
10239763	10564
17048100	10564
14276661	10574
16910887	10581
2895543	10587
9418734	10591
21026926	10593
19526121	10595
16597409	10603
14438128	10606
10912002	10609
7669356	10612
7493506	10612
13597622	10616
14769099	10621
642336	10630
3556666	10630
11278640	10631
8790438	10635
11022676	10638
18360444	10639
7979884	10641
9524651	10647
7610621	10658
19429612	10665
15683351	10683
10604280	10688
13342695	10692
14648745	10695
2830520	10698
14808676	10699
14527635	10701
16820502	10702
4073491	10705
13518881	10708
7981881	10709
1985766	10711
6419860	10711
3862123	10718
13648527	10719
16363340	10726
9075467	10730
7737368	10733
1763121	10736
2742854	10737
13067268	10738
13470753	10743
1700754	10745
2139465	10749
1032124	10751
16325722	10751
9856380	10753
4446589	10756
16943177	10763
6732069	10765
5959602	10771
20848172	10771
16561415	10780
18499060	10785
6032690	10792
2747265	10793
17014632	10798
3489927	10802
12453946	10802
9961286	10817
1985717	10817
14602935	10825
11072142	10826
13724805	10829
16502292	10834
11727248	10836
17232432	10836
16558320	10837
5018629	10845
15078537	10845
7429703	10853
710073	10861
18434761	10862
15431294	10862
4579970	10864
10017350	10872
6090746	10879
7053353	10883
15622608	10884
17420222	10885
6733783	10885
8679222	10898
5283133	10907
13063957	10908
179	10923
461063	10931
6152711	10932
10073871	10946
14041501	10948
11679903	10950
4444042	10957
9587757	10969
19246042	10972
12356134	10975
3346476	10982
6733751	11014
3930933	11034
1989318	11034
20847296	11036
9686926	11066
9591831	11076
948883	11084
10287612	11099
19841394	11100
13295372	11108
7495027	11121
14249413	11150
3200644	11155
2960218	11162
3052359	11179
5494984	11184
1917069	11252
14531467	11257
5688220	11311
2747715	11318
14722432	11552
19840437	12100
14858651	14679
11221889	17105
20643133	17813
13375812	18067
12408784	19795
12847779	22179
5754642	22256
5347426	22404
3786157	22520
11220679	22576
4652968	22589
13602811	22589
13295025	22619
14895674	22666
5076639	22686
12883699	22739
1460267	22774
14856178	22784
6484366	22823
5351493	22824
18434046	22837
16725994	22879
3269125	22913
7497352	22925
13863988	22945
12028256	22949
140720	22951
8617626	22991
1980132	22996
21354421	23043
11432393	23087
17073840	23092
19847453	23093
4442442	23097
19145943	23169
2144277	23247
4305089	23317
12166514	23371
822579	23752
13935657	23858
3670468	9775
7653392	9829
3497146	9919
9028460	10058
9214342	10246
8648890	10249
5939515	10302
5742103	10313
10671156	10325
9544216	10348
556419	10361
7110019	10362
6346332	10398
1694799	10400
4155423	10408
5865932	10408
1687864	10410
902618	10426
4579350	10450
6141810	10456
2747901	10464
248737	10467
4469502	10470
6274170	10499
8971791	10508
9497621	10521
1688415	10522
2457382	10541
5641876	10546
2233170	10552
8968170	10555
2741267	10558
5363194	10559
4679134	10566
1938044	10577
3416382	10579
10727135	10583
5225947	10584
6808604	10589
4678363	10609
1871284	10610
5998699	10611
4423050	10619
10770928	10622
9543686	10631
8283045	10631
4892543	10635
9816362	10646
7593946	10647
2749687	10656
1934134	10658
1492843	10660
1770178	10671
7440017	10680
3985323	10682
6183049	10684
505746	10686
458219	10689
1550535	10689
6653030	10702
3768291	10708
1233422	10716
5368211	10719
10768608	10720
6341889	10723
5828281	10726
562580	10728
3095412	10736
6102719	10742
1276408	10746
7116833	10746
2152846	10747
4425297	10748
9641429	10773
3863251	10782
256038	10783
7591355	10787
6967121	10796
3281913	10797
10348425	10799
170896	10803
6603288	10803
8130307	10806
767353	10820
5326468	10835
461087	10836
87932	10839
2669909	10839
4672395	10856
5272335	10858
4472241	10868
4298773	10869
8374895	10881
7538035	10886
1761632	10887
2084445	10900
3219597	10902
1815472	10908
8497159	10940
4582586	10948
700551	10953
5269185	10957
554919	10958
8797087	10962
2739770	10963
2805715	10966
6099094	10967
6810818	10978
2398424	10986
215514	10986
2746998	10988
5398897	10992
1405536	10999
2295707	11000
9824384	11012
8792944	11025
6926782	11039
5080369	11044
2142223	11048
3934592	11058
2462395	11116
7762779	11120
7345052	11126
175665	11164
2396993	11170
10064502	11186
1547191	11201
10553922	11203
3318888	11214
4714294	11250
1870339	11267
1404872	11858
99538	11866
4039166	12008
2748434	19150
3371706	21668
1765223	21720
5944055	22108
8286773	22183
4288590	22188
3489645	22253
4897596	22291
5405608	22346
3857688	22382
2227384	22451
5942091	22571
6808769	22586
1332205	22596
7946741	22796
2093338	22808
1419636	22836
10065647	22860
2151840	22920
703589	23007
5935535	23024
5113127	23104
7230622	23149
6139217	23284

## Sheet: BL-5
QryContigID	distance
2028879	9323
3921285	9569
6745167	9960
5596006	10224
869865	10241
10112888	10290
3348344	10317
3926211	10336
917560	10384
5809105	10415
7671953	10420
8504330	10434
9304861	10437
1614152	10449
2134524	10469
3354041	10474
8500914	10477
1443688	10479
2046441	10493
5670334	10510
6394990	10519
7944921	10520
600922	10522
9189407	10522
4380346	10525
5577866	10530
9124338	10530
7389471	10532
2139076	10533
767182	10536
6739611	10537
1758054	10541
9499428	10544
1996194	10551
5870126	10555
4066337	10557
3594476	10578
3589840	10583
2028455	10585
7591333	10588
4380023	10591
1630292	10593
3010445	10593
3182536	10595
6539307	10596
5665228	10602
6682366	10603
1189075	10608
1673179	10608
485145	10612
4161440	10612
9390686	10613
5162491	10615
9579347	10615
3740022	10620
8706428	10620
2453616	10625
2857049	10625
1311854	10630
691502	10630
7475159	10635
6915068	10637
5173474	10640
7667416	10643
1009024	10646
5589957	10647
1429544	10648
3597042	10651
7967012	10652
1489324	10657
3661220	10662
7255705	10663
4864644	10664
3587211	10666
2763010	10667
248677	10671
1629102	10674
1953327	10676
10296477	10676
2624424	10677
3350240	10680
9449760	10683
2077073	10687
1105860	10687
10295188	10690
4302732	10691
5293721	10693
5089360	10694
639947	10697
616048	10700
5811969	10701
832588	10701
8637061	10703
1818669	10704
8635469	10705
719365	10705
4873428	10705
6550947	10712
9770723	10713
6044934	10719
1013166	10719
9585794	10722
3672012	10723
5808785	10724
8584739	10724
1855621	10727
62772	10730
692426	10730
10248664	10731
1496412	10732
917972	10732
4634865	10733
10293246	10735
8418224	10741
7796452	10742
6035754	10746
7096781	10747
3593800	10749
1587021	10750
8290336	10757
2065404	10757
1312015	10758
8089142	10760
1259358	10761
1513297	10762
1405074	10762
4235171	10769
9381663	10773
838716	10773
8892501	10778
113391	10779
2295378	10780
6043700	10780
830704	10780
1777158	10782
6834942	10784
2104251	10785
8146726	10785
2134389	10786
8292725	10787
6341632	10787
9595882	10793
3668856	10796
5519785	10798
516974	10799
679208	10799
10119774	10799
754001	10803
755598	10804
1000230	10805
10036908	10806
7180202	10808
4700343	10809
8497418	10810
7250915	10811
6453437	10812
6690372	10819
5009556	10820
1039986	10823
1909050	10824
113937	10824
8299619	10828
4855674	10832
9774724	10833
9178297	10834
1446124	10835
695247	10835
8035710	10835
9909641	10836
5305305	10839
9714117	10840
10302499	10840
10109225	10840
6819899	10845
7809768	10846
1598492	10846
601650	10849
9181335	10850
8218253	10851
7962661	10852
1644902	10854
247840	10856
9576343	10862
2761929	10863
2293340	10863
4475745	10864
843539	10866
5946664	10866
2776275	10868
9305086	10869
7804700	10871
968334	10872
6398492	10872
6451910	10876
2858455	10879
2007576	10881
2452037	10883
3495631	10886
8581899	10886
1061824	10887
421269	10888
5445766	10891
8836274	10893
2618842	10894
5171333	10895
846798	10895
8899142	10896
6837936	10897
6256790	10898
9117627	10899
5890813	10900
4554637	10904
4244938	10905
1951795	10910
8219591	10910
8495818	10916
6921337	10916
2693211	10916
9778013	10917
6030655	10921
8974326	10923
1156277	10925
6829186	10926
5753271	10927
2049276	10927
6460783	10931
9123473	10931
6608415	10933
3278678	10940
2695146	10943
7389086	10944
5582420	10945
6245031	10947
7814123	10947
2451979	10948
3744156	10948
4151307	10951
5820796	10952
3504759	10952
6266448	10953
7177344	10954
5157777	10956
471474	10958
4153936	10959
7045797	10962
4473429	10964
5585339	10967
1911047	10970
5366145	10971
1833946	10971
1441031	10973
5168805	10980
1236199	10980
600059	10982
679396	10982
1499198	10982
1128977	10983
3849765	10984
9297874	10986
1259255	10987
8569617	10987
9500709	10990
2764564	10991
1713668	10992
6390339	10992
7096001	10993
2706406	10997
4010312	10997
8142322	10998
6326687	11002
2007132	11002
1574349	11003
7175154	11004
3196009	11005
800151	11005
1952282	11006
6668304	11007
6262994	11009
2018720	11010
3588292	11011
1567006	11012
44430	11012
1181197	11013
9378824	11013
7960844	11013
881788	11014
1095549	11016
1695234	11017
6454792	11018
4303529	11019
10040814	11020
370732	11022
9316754	11024
1848455	11029
1075461	11032
1125443	11034
4779099	11036
6460823	11037
5442486	11042
3185869	11043
5872539	11043
10107897	11047
4303416	11051
5297716	11052
9840166	11054
6392928	11055
10238749	11058
2842409	11060
5284990	11061
7658934	11064
7955304	11066
754587	11070
7463368	11070
8040191	11071
9970562	11071
4068775	11078
1866577	11079
9378659	11087
5828074	11088
1319208	11089
1156032	11090
9298948	11093
527794	11098
7105875	11098
305944	11100
7738188	11100
9766483	11100
320152	11104
2695850	11106
1153246	11111
44845	11115
7592780	11117
1848283	11120
9648195	11121
7394789	11122
1677947	11123
1160223	11125
5364370	11126
7736659	11129
5664437	11129
9502340	11130
3416206	11133
1065687	11135
10178867	11135
5086234	11136
2936260	11138
1691916	11138
9847531	11141
1446443	11144
900213	11147
10032446	11152
6737106	11153
1370535	11154
1090792	11160
609505	11162
10043458	11163
4918547	11164
1747041	11166
4307982	11167
9239701	11169
6249918	11174
3496754	11177
1298610	11183
6105217	11192
3936255	11197
1807763	11201
757208	11202
6245467	11203
5177641	11204
7969195	11206
1231960	11210
6341708	11213
9185822	11216
2183402	11219
9040102	11224
10302935	11227
3355718	11229
9056078	11235
1778242	11236
9040146	11238
5077863	11239
8096540	11239
6824077	11241
6324466	11251
1190890	11251
6526063	11266
1587929	11268
722841	11269
5667919	11272
2200772	11277
10119267	11282
2712157	11286
1100373	11286
8502993	11294
2940923	11294
6920589	11295
683874	11296
422085	11297
970308	11302
3998631	11302
1513377	11307
5814019	11319
3607208	11322
6326683	11338
4147538	11338
8710	11339
119303	11343
6527564	11346
767682	11346
8220425	11359
8288785	11362
4075093	11373
9650818	11378
7804993	11383
7528892	11387
5745121	11392
3343225	11396
1311726	11399
8518260	11399
872227	11406
3836486	11414
219185	11422
5892231	11422
1631596	11425
762529	11432
681967	11438
4692503	11440
6606998	11447
182703	11451
3194863	11451
6900026	11464
309593	11473
1644654	11480
8518844	11488
7664427	11496
7670113	11497
7467755	11505
6900862	11506
6456442	11507
4790539	11512
1953161	11517
5442845	11534
6819884	11536
4701950	11539
1072186	11555
9984317	11560
10247167	11564
2091424	11572
8635007	11573
4872255	11581
7114356	11599
5671938	11603
7328640	11628
1713720	11647
6968011	11649
3586070	11651
8426276	11672
3182548	11686
5875142	11689
2532269	11707
4165717	11730
7257348	11774
211794	11782
3838228	11788
1096067	11840
2047214	11876
1426611	12075
7794395	12283
1290463	12437
2847367	12453
9127227	12527
9500561	12740

[truncated: 34 more sheets: CEC-5, BL-6, CEC-6, BL-7, CEC-7, BL-8, CEC-8, BL-9, CEC-9, BL-10, BL-11, BL-12, BL-13, BL-14, BL-15, BL-Ctr1, BL-Ctr2, BL-Ctr3, BL-Ctr4, BL-Ctr5 …]
